# Supplementary material for: Indazol-Pyrimidine Hybrids: Design, Synthesis, and Antiproliferative Activity Against Human Cancer Cell Lines
Source: Molecules. 2025 Sep 17;30(18):3773. doi: 10.3390/molecules30183773 (PMC12472346; doi:10.3390/molecules30183773)
Supplement: Supplementary file 1 [file molecules-30-03773-s001.zip]

Archive with 1 entries (1 files):
- molecules-3815395-supplementary.pdf
